# Supplementary material for: Identifying an efficient, thermally robust inorganic phosphor host via machine learning
Source: Nat Commun. 2018 Oct 22;9:4377. doi: 10.1038/s41467-018-06625-z (PMC6197245; doi:10.1038/s41467-018-06625-z)
Supplement: Supplementary file 3 — Supplementary Data 1 [file 41467_2018_6625_MOESM3_ESM.xlsx]

## Sheet: Table S2
Formula	Space group number	Band Gap (eV)	Debye T (K)
AlBaF5	19	7.2832	337.028
AlBaF5	14	7.0835	286.049
AlBaF5	4	7.1994	350.77
Al2Ba3F12	58	6.8714	220.069
AlBa3F9	62	6.4938	134.523
AlBa3F9	30	6.4405	165.126
AlBa3F9	62	6.4938	174.201
Al2Ba3N4	52	1.5662	317.015
Al2BaO4	173	4.0969	445.806
Al2BaO4	182	3.9419	504.939
Al2BaO4	182	3.9419	503.462
Al2Ba4O7	64	3.5745	252.638
Al3Ba17O7	138	0.0021	280.571
Al4BaS7	31	3.1571	365.753
Al2BaS4	205	3.6497	362.806
Al2Br7K	14	4.2314	83.3217
Al3Br12La	152	2.6083	270.76
Al3Br12Nd	152	3.3848	235.235
Al3Br12Pr	152	3.3654	235.99
Al3C3Lu	194	0.1527	651.022
Al2C2Mg	164	1.7481	802.151
Al3C3Sc	194	0.0289	803.367
Al3C3Sc	186	0.1093	800.888
Al3C3Tm	194	0.0575	637.901
AlCaF5	15	7.1524	484.882
AlCaF5	14	7.1355	453.508
AlCa2F7	62	7.1413	386.557
Al2Ca3N4	19	2.1954	640.776
Al2Ca3N4	14	2.2854	645.286
Al2Ca3N4	15	2.5264	659.022
AlCa3N3	14	2.4573	583.63
Al12CaO19	194	4.3195	805.847
Al12CaO19	194	4.3195	805.862
Al4CaO7	15	3.9982	715.998
Al2CaO4	173	4.1903	683.889
Al2CaO4	62	4.8499	785.095
Al2CaO4	14	4.3909	641.587
Al2CaO4	14	4.3909	610.217
Al2CaO4	11	4.9819	752.856
Al6Ca4O13	217	3.6188	654.17
Al6Ca4O13	60	3.9038	608.63
Al6Ca4O13	217	3.6188	652.521
Al6Ca5O14	36	4.226	616.721
Al2Ca2O5	46	3.5638	714.876
Al2Ca3O6	205	4.2749	517.706
Al2CaS4	70	3.6113	430.956
AlCl4Cs	62	5.3868	59.6813
Al3Cl12Dy	151	4.2606	322.13
Al3Cl12Ho	151	4.31	323.466
AlCl4K	4	5.2863	160.263
AlCl4Li	14	5.5616	109.019
Al2Cl8Mg	15	5.1636	183.906
AlCl4Na	19	5.1557	78.5803
AlCl8Nb	63	2.0379	49.5933
Al3Cl12Tb	151	4.2153	341.512
Al2Cl8Ti	14	0.0552	184.912
Al2Cl8Ti	15	0.3218	184.863
Al2Cl8V	15	1.6263	185.028
Al3Cl12Y	151	4.0292	351.886
AlCsF4	189	6.9718	298.027
AlCsF4	62	6.7432	145.714
AlCsO2	227	4.2735	363.674
AlCs3O3	14	2.2692	146.347
Al5Dy3O12	230	4.5685	558.625
AlDyO3	62	5.723	472.09
Al5Er3O12	230	4.758	548.877
AlErO3	194	3.5517	442.594
AlErO3	62	5.803	464.102
AlF4K	123	6.7863	421.7
AlF4K	127	6.9377	404.404
AlF4K	11	6.9091	343.674
AlF5K2	123	6.3239	309.802
AlF6Li3	15	7.6884	456.95
AlF6Li3	33	7.9151	519.053
AlF5Mg	71	4.7461	457.634
AlF4Na	123	5.7762	453.892
Al3F14Na5	128	6.5485	278.349
AlF6Na3	71	5.8904	362.1
AlF6Na3	14	6.7145	354.47
AlF4Rb	123	6.8752	380.357
AlF4Rb	127	6.9365	371.099
AlF4Rb	59	6.9438	339.132
AlF5Sr	79	7.0874	322.075
AlF5Sr	14	7.2457	290.887
Al2F16Sr5	68	6.9343	205.406
Al5Gd3O12	230	3.4625	602.03
AlGdO3	62	3.2382	521.513
Al5Ho3O12	230	4.6662	557.54
AlHoO3	62	5.8318	474.548
Al9KO14	14	4.1426	617.984
AlKO2	92	3.7538	472.978
AlKO2	61	3.9994	411.411
AlK3O3	12	2.8977	323.498
AlLaO3	167	4.0189	508.891
AlLaO3	221	3.4924	535.965
Al2La4O9	14	4.4905	375.123
AlLi3N2	206	2.9371	876.307
AlLiO2	166	6.1183	907.238
AlLiO2	92	4.5899	680.455
AlLi5O4	61	4.662	538.031
AlLi5O4	59	4.795	584.383
Al5Lu3O12	230	5.0364	574.295
AlLuO3	62	5.7429	485.677
Al2MgO4	227	5.1095	814.414
Al2MgO4	62	4.9766	773.626
Al2MgS4	62	3.0678	372.971
Al2MgS4	62	3.0678	370.319
AlMo4S8	160	0.169	388.017
AlNPr3	221	0.0368	234.2
Al2N4Sr3	52	1.9055	459.702
Al11NaO17	194	4.3719	657.631
Al11NaO17	194	4.3719	658.201
AlNaO2	33	3.7968	615.254
AlNaO2	166	4.7292	794.655
Al3Na7O8	2	3.1165	483.179
Al5Na17O16	8	2.444	475.953
Al4Na14O13	14	2.4707	461.668
AlNa5O4	61	2.4191	377.22
AlNa3S3	14	2.91	275.91
AlNa3S3	14	2.91	255.591
AlNbO4	12	2.6014	529.646
AlNdO3	167	4.354	563.529
Al2Nd4O9	14	4.0823	421.987
AlO3Pr	167	4.1325	584.945
Al11O17Rb	194	4.7304	632.687
AlO3Rb3	12	2.6514	222
AlO3Sc	62	4.5919	700.447
AlO3Sm	62	4.7681	561.688
Al12O19Sr	194	4.4463	693.213
Al12O19Sr	194	4.4463	696.02
Al4O7Sr	67	3.2333	692.332
Al4O7Sr	15	3.7468	590.737
Al14O25Sr4	51	3.9459	588.537
Al6O11Sr2	58	4.124	578.932
Al2O4Sr	4	4.1398	527.787
Al2O4Sr	173	4.0564	546.485
Al2O6Sr3	205	4.2046	402.007
Al6O19Sr10	15	3.6919	368.623
AlO4Ta	12	4.0663	480.706
AlO4Ta	60	3.2754	534.735
Al5O12Tb3	230	4.473	557.862
AlO3Tb	62	5.5982	522.044
Al2O5Ti	63	2.9468	652.505
Al2O15Ti7	12	0.0001	574.361
AlO3Tm	62	5.7744	494.546
Al5O12Y3	230	4.4951	614.915
AlO3Y	194	3.4965	569.208
AlO3Y	62	5.5402	585.873
Al2O9Y4	14	4.3268	469.956
Al2O9Y4	14	4.3268	476.044
Al2S4Sr	70	3.7211	329.036
B2Ba3N4	19	2.5171	269.784
B8BaO13	91	5.5451	709.173
B10Ba2O17	2	5.6719	670.29
B4BaO7	62	6.4658	620.731
B4BaO7	14	5.1593	543.993
B2BaO4	167	4.5224	395
B2BaO4	161	4.7852	386.018
B2BaS4	9	2.7399	193.368
B4Ba7S13	15	2.5225	287.645
B6Br6Cs	148	2.7979	309.653
B4Br23Tb16	12	0.0082	291.579
BBr6Tb4	15	0.0094	190.313
B2C2Ca	140	0.4751	799.491
B4C5Ce5	33	0.0025	439.58
B9C12Ce10	92	0.0004	517.188
BCDy	65	0.1804	500.341
B3C2Gd2	65	0.0192	576.099
B9C12La10	92	0.0456	496.593
B14C19La15	14	0.0208	524.803
B13C2Li	74	2.551	1392.21
B6CLi	38	1.3922	1483.91
BCLi	194	0.8471	1192.34
B24CMg2	118	2.4909	1232.42
B12C2Mg	74	2.1397	1319.05
B2C2Mg	64	1.0169	900.565
B4CTb2	71	0.0386	638.597
B2CYb	135	0.0873	629.018
BCa3N3	123	0.5682	705.623
B6CaO10	14	5.8213	699.345
B4CaO7	31	6.3172	727.048
B4CaO7	14	5.6352	655.691
B6Ca2O11	14	5.639	666.026
B2CaO4	33	5.4568	598.752
B2CaO4	56	6.0203	598.422
B2CaO4	60	5.1925	585.351
B2CaO4	205	6.0656	744.311
B2Ca2O5	14	4.7391	518.536
B2Ca2O5	19	4.7085	517.022
B2Ca2O5	14	4.7391	509.412
B2CaS4	205	3.0095	527.969
B8Ce2O15	13	0.1583	425.535
B14Ce4O27	15	0.051	404.282
B3CeO6	15	0.1945	408.87
B3CeO6	29	0.2539	417.908
B6Cl6Cs	148	3.2599	453.014
B9CsO14	17	5.4514	649.973
B5CsO8	61	5.9417	509.71
B5CsO8	61	5.9417	491.872
B5CsO8	62	5.9528	538.815
B5CsO8	14	5.8969	513.398
B3CsO5	19	5.304	373.002
BCsO2	167	3.8457	223.169
BCs3S3	14	2.5461	108.301
B3DyO6	62	5.6366	361.362
B4Dy2O9	2	5.6211	319.368
B6Dy4O15	15	5.4521	309.73
B3ErO6	62	5.6995	374.807
B5Er3O12	53	5.3497	317.829
B4EuO7	31	2.0365	634.71
B2EuO4	60	0.4831	405.114
B2EuS4	14	0.9983	257.047
BF4Li	152	8.246	299.202
B3GdO6	15	2.7361	395.834
B4Gd2O9	2	2.8237	352.453
BGdO3	155	2.0483	349.914
B2HfO5	14	4.411	468.578
B3HoO6	62	5.6587	368.152
B4Ho2O9	15	5.6843	304.098
B6Ho4O15	15	5.5299	315.138
B5KO8	61	4.2839	627.434
B5KO8	61	4.2839	595.532
B19K5O31	15	5.3537	679.74
B3KO5	14	5.2253	514.843
B4K2O7	2	4.821	515.315
BKO2	167	4.1301	428.783
BKS2	167	2.7676	220.806
B2K2S7	15	2.5119	111.648
BK3S3	14	2.7148	163.752
BLaN2	2	2.1728	530.795
B4La5N9	57	1.3068	475.016
B2La3N5	14	1.171	428.721
B5LaO9	14	4.4878	432.812
B14La4O27	15	4.1752	418.667
B3LaO6	15	4.542	395.321
B3LaO6	14	4.1959	422.207
B10La4O21	14	4.1388	373.241
BLi3N2	136	3.4548	1001.5
BLi3N2	141	3.3011	990.811
BLi3N2	14	3.3676	929.678
B11Li3O18	14	5.5447	660.488
B3LiO5	62	6.1397	670.073
B3LiO5	33	6.3532	638.579
B7Li3O12	2	5.6047	630.013
B4Li2O7	110	5.668	652.24
BLiO2	14	5.226	583.386
BLiO2	122	7.2811	782.848
BLiO2	122	7.2811	790.754
B4Li6O9	14	4.8958	639.634
B2Li4O5	15	4.971	673.064
B2Li2S5	63	2.4427	333.59
BLi3S3	62	3.0495	359.015
B3LuO6	62	5.8683	392.389
B5Lu3O12	53	5.4265	338.601
B9MgN	166	1.6753	1161.09
BMg3N3	194	1.3798	916.264
B4MgO7	61	5.7433	688.876
B2Mg2O5	14	5.1543	652.836
B2Mg2O5	2	5.0851	649.693
BN2Na3	14	1.6479	618.146
BN2Pr	167	2.1062	580.105
B8Na2O13	14	5.4478	689.403
B8Na2O13	14	5.4478	688.093
B3NaO5	14	5.2407	573.204
B3NaO5	14	5.2407	572.347
B7Na3O12	2	4.9219	646.095
B4Na2O7	2	5.1481	606.239
B4Na2O7	2	5.1481	588.416
BNaO2	167	4.1074	598.727
B2Na4O5	15	3.6854	452.075
B5Na3S9	142	3.5063	412.388
BNaS2	167	2.5623	304.88
B2Na2S5	62	2.5898	230.355
BNa3S3	15	2.5782	248.345
BNbO4	141	2.4711	614.157
B3NdO6	15	5.4208	439.015
B3NdO6	62	5.2549	437.233
B3O6Pr	15	5.3949	423.519
B10O21Pr4	14	5.0027	335.805
B5O8Rb	61	5.9404	573.761
B19O31Rb5	15	5.2851	638.816
B3O5Rb	19	5.6999	454.098
B3O5Rb	15	5.6294	492.703
B3O5Rb	19	5.6999	461.33
B7O12Rb3	2	4.4829	488.949
B4O7Rb2	2	4.594	418.704
BO2Rb	167	3.9289	314.539
B3O6Sm	15	5.4691	470.756
B3O6Sm	62	5.3529	478.332
B4O9Sm2	15	5.4869	414.052
B8O13Sr	14	5.5745	702.019
B4O7Sr	31	7.117	673.503
B4O7Sr	143	5.1759	632.127
B14O25Sr4	36	5.2062	655.02
B2O4Sr	60	4.9456	465.635
B2O4Sr	205	6.3751	629.367
B2O5Sr2	14	4.283	341.188
BO4Ta	141	3.4514	582.36
B3O6Tb	62	5.5458	376.19
B3O6Tm	62	5.7947	476.901
B5O12Tm3	53	5.3919	398.277
BO3V	167	1.8227	683.07
B2O5Zr	14	3.7946	532.154
BPrS3	33	2.4383	225.326
B9Rb4S9	2	3.1228	496.896
BRbS2	167	2.8271	164.985
BRbS3	14	2.3887	92.0686
BRb3S3	14	2.5462	124.911
BS3Sm	33	2.389	234.983
B2S4Sr	14	2.8242	272.45
B2S4Sr	148	2.9754	268.564
B2S6Sr3	15	2.3129	189.899
BS3Tb	33	2.3293	240.47
Ba3BiN	194	0.6466	264.217
Ba2Bi2O5	14	2.0078	284.522
BaBiO3	1	0.1011	362.601
BaBiO3	1	0.1011	331.645
BaBi2S4	176	0.9466	225.997
BaBi2S4	176	0.9466	269.504
Ba4Br6O	186	4.1634	217.014
Ba4Br2Si3	14	0.3695	187.975
Ba4Cl6O	186	4.3647	243.829
Ba2ClP	166	1.2595	118.89
Ba2ClP7	11	1.5637	383.129
BaF5Ga	19	5.7568	292.944
BaF6Ge	166	5.7917	284.702
Ba3F12In2	127	4.5144	156.046
BaF5Sb	57	4.7525	210.956
BaF12Sb2	1	4.0459	264.312
BaF6Si	166	7.4159	275.427
BaF6Sn	148	4.9883	274.274
Ba3Ga2N4	52	1.4937	291.602
Ba3Ga3N5	15	1.4176	316.531
Ba4Ga2O7	14	3.2427	249.89
BaGa2O4	173	3.0292	375.208
BaGa2O4	173	3.0292	334.306
Ba5Ga2S8	64	2.5327	270.011
Ba4Ga2S7	11	2.6305	283.119
Ba3Ga2S6	15	2.6755	287.662
Ba2Ga2S5	15	2.7747	265.955
BaGa2S4	205	2.8999	380.734
BaGa4S7	31	2.58	329.633
Ba3GeO	62	0.3709	253.015
Ba3GeO5	140	2.7592	311.072
BaGeO3	19	3.5403	243.179
BaGe2O5	64	1.8132	373.534
BaGe2O5	14	2.9339	334.502
BaGe4O9	150	3.0551	438.837
Ba2GeS4	62	2.2853	204.568
BaGe2S5	227	2.1837	195.74
Ba3In2O6	139	0.882	351.825
Ba2In2O5	46	0.919	334.664
Ba4In6O13	45	0.4417	355.472
BaIn2O4	14	1.6657	312.333
Ba2In2S5	61	1.9866	270.164
BaIn2S4	70	2.3251	250.501
BaN4P2	205	3.9118	542.611
Ba3NSb	194	0.7075	281.937
Ba5N6Si2	19	1.4009	287.228
BaN2Si	64	2.9202	349.023
Ba2N8Si5	31	2.8813	622.468
BaN8Si6	44	3.2548	731.955
BaN10Si7	7	4.1135	751.149
Ba4OP2	64	1.0424	215.571
Ba3O13P4	2	5.1231	364.222
Ba3O13P4	2	5.1231	376.99
BaO6P2	19	5.269	358.964
BaO6P2	14	5.4349	363.926
Ba4OSb2	139	0.6382	238.51
Ba3OSb2	55	0.3329	243.927
Ba3OSb4	14	0.3587	193.603
Ba3O6Sb2	2	2.9311	198.696
Ba4O9Sb2	194	2.8191	251.302
Ba2O5Sb2	62	2.3822	204.72
BaO6Sb2	162	2.8606	332.891
Ba3OSi	62	0.4217	271.773
Ba3O5Si	140	3.5354	281.546
BaO3Si	194	2.1249	534.023
BaO3Si	166	3.0377	491.298
BaO3Si	19	4.5345	252.557
Ba2O8Si3	14	4.512	285.676
Ba2O8Si3	4	4.4856	283.874
Ba5O21Si8	15	4.5042	348.913
Ba3O13Si5	14	4.5148	321.286
BaO5Si2	62	4.7566	310.355
BaO5Si2	15	4.8574	281.519
BaO9Si4	188	4.3439	488.626
Ba2O4Sn	139	2.4422	379.827
BaO3Sn	221	0.3666	519.044
Ba3P2S8	14	2.1538	197.618
BaPS3	14	3.1048	235.363
Ba8S17Sb6	13	1.3935	263.529
BaS4Sb2	14	1.4873	240.313
Ba3S5Si	62	2.8127	205.542
Ba2S4Si	62	3.0012	214.673
Ba2S4Sn	33	2.3103	192.815
Ba2S4Sn	14	1.9551	230.079
BaS2Sn	14	1.6394	270.265
Ba3S7Sn2	14	2.1917	161.184
BaS3Sn2	11	1.3045	182.871
BiBr6Rb3	62	3.3	188.998
BiCa3N	221	1.2025	419.884
Bi2CaO4	15	2.5434	258.856
Bi2Ca2O5	2	2.4957	309.395
Bi2Ca4O	139	0.8137	224.658
BiCl6Cs3	15	3.8517	113.532
BiCl15Mo6	15	2.1496	247.162
BiCl15W6	15	2.0045	262.127
BiCsF6	148	2.8234	222.244
Bi4Cs2O7	15	2.6731	146.326
BiCsO2	15	2.3232	290.821
BiCs3O3	198	3.0476	223.26
Bi3CsS5	62	1.4279	107.925
BiCsS2	14	1.7469	192.29
BiF5K2	62	4.7686	184.89
BiF6K	206	2.7061	173.899
BiF4Li	88	4.8473	359.286
BiF6Li	148	2.5394	323.227
BiF6Na	148	2.7096	273.836
BiF6Rb	148	2.6172	232.38
BiKO2	15	1.8496	359.185
BiKO3	201	0.4914	353.601
Bi5K9O13	14	1.0664	306.087
Bi2K4O5	2	2.6155	271.548
BiK3O3	217	2.9552	251.015
BiK3O4	2	1.1394	292.482
Bi2La4S9	62	1.0769	213.909
BiLiO2	72	2.037	387.189
BiLiO3	56	0.1445	414.69
BiLi3O3	2	2.4379	357.773
BiLi5O5	8	1.3597	444.771
BiLi7O6	146	1.8489	410.436
Bi2MgO6	136	0.002	332.004
Bi10Mo3O24	5	2.7955	211.885
Bi2MoO6	64	0.5172	282.594
Bi2MoO6	61	0.5907	267.258
Bi2MoO6	29	2.1293	221.412
Bi2MoO6	14	2.6394	213.718
BiNaO2	15	1.135	408.724
BiNaO3	148	1.0879	446.843
BiNa3O3	217	2.8361	334.734
BiNa3O4	13	0.9646	417.112
Bi5Nb3O15	30	1.2672	240.089
BiNbO4	52	2.9369	347.901
BiNbO4	2	2.5161	334.901
Bi4O7Rb2	15	2.6064	158.441
BiO2Rb	15	2.1958	334.83
BiO3Rb3	198	3.1029	233.472
BiO3Sc	15	2.6631	330.78
BiO3Sc	9	2.6869	312.884
Bi2OSr4	139	1.4894	264.882
Bi2OSr4	139	1.4894	265.628
Bi2O4Sr	12	2.5577	284.232
Bi2O5Sr2	62	2.2554	266.081
BiO3Sr	14	0.3111	399.987
Bi7O18Ta3	12	2.3299	188.128
Bi4O11Ta2	2	2.7997	203.39
BiO4Ta	52	2.9731	366.375
BiO4Ta	2	2.9009	339.738
Bi12O20Ti	197	2.313	258.968
Bi4O12Ti3	139	1.3813	277.166
Bi4O12Ti3	41	2.4249	257.468
Bi4O12Ti3	9	2.2583	255.713
Bi4O12Ti3	7	2.3715	256.033
Bi2O7Ti2	227	2.6108	388.527
Bi2O7Ti2	227	2.6108	385.658
Bi2O7Ti2	227	2.6108	386.218
Bi2O7Ti2	227	2.6108	385.645
Bi2O11Ti4	15	2.092	426.791
Bi2O11Ti4	12	2.0404	433.11
Bi6O16V3	62	2.1746	202.695
Bi4O11V2	5	2.1573	200.114
Bi4O11V2	5	2.1573	201.438
Bi2O6W	12	2.5098	271.858
Bi2O6W	41	1.9045	254.986
Bi2O6W	29	1.914	242.456
BiRbS2	166	1.3438	263.148
Br3CaIn	63	3.136	128.44
Br3CaIn	63	3.136	128.419
Br3CsGe	221	0.7607	157.681
Br6Cs2Sn	225	1.4389	78.8896
Br3CsSn	221	1.6022	180.093
Br6Eu4O	186	0.7506	232.458
BrEu2O2	12	2.2646	274.651
BrEu3O4	63	0.0072	299.15
Br4GaK	161	3.5771	60.9108
Br4GaLi	14	3.4374	68.4558
Br3GaLi	11	2.956	76.8472
Br4GaNa	62	3.483	24.1605
BrGdO	129	2.8895	235.331
Br7Ge2Rb3	14	2.8982	57.2673
Br3InMg	62	2.0567	37.4978
Br6In2Zr	128	2.3857	12.7575
Br2K4O	139	0.9912	273.215
BrK3O	221	0.889	251.759
Br6K2Sn	225	1.1709	129.427
BrLaO	129	3.7256	190.361
Br4La7Sb11	62	0.1352	128.551
Br3La9Sb16	176	0.2214	168.393
Br3Li7O2	139	4.2454	358.627
BrLi3O	221	4.2775	571.456
BrLuO	129	4.3926	212.453
Br2Na4O	139	1.9831	298.612
BrNa3O	221	1.8795	365.016
Br3NbO	113	1.9611	79.2919
BrNdO	129	4.4819	222.896
BrOPr	129	4.463	230.344
Br4ORb6	167	1.5308	323.101
Br2ORb4	139	0.5864	295.571
BrORb3	221	0.4098	260.283
BrOSc	59	3.236	230.695
BrOSm	129	4.5207	272.761
Br6OSr4	186	4.2196	263.005
BrOTm	129	4.3469	243.285
BrOV	59	1.4546	236.801
BrOY	129	4.4876	237.195
CGd3In	221	0.0009	386.279
CSnTm3	221	0.1108	511.984
CSnYb3	221	0.0139	521.972
Ca4Cl6O	186	5.2239	377.002
Ca3Cl3P	221	1.8419	277.589
CaF6Sn	225	5.3766	309.379
CaF6Sn	148	5.4068	308.596
CaF6Sn	225	5.3766	309.379
Ca6GaN5	193	0.8124	527.715
Ca3Ga2N4	15	1.9139	558.265
Ca2Ga2O5	46	2.1663	588.494
Ca5Ga6O14	36	3.0724	502.12
Ca3Ga4O9	35	2.6393	510.834
CaGa2O4	62	2.9772	565.128
CaGa2O4	33	2.9856	447.052
CaGa2O4	14	3.1996	449.15
CaGa4O7	15	2.5336	493.468
CaGa2S4	70	2.9147	342.721
Ca7GeN6	60	2.2318	545.207
Ca4GeN4	14	1.593	556.417
CaGeN2	122	2.6618	545.003
Ca3GeO	74	0.155	412.874
Ca2GeO4	139	2.8982	654.315
Ca5Ge3O11	2	3.3456	507.579
CaGeO3	88	2.5121	532.755
CaGeO3	62	2.0247	609.602
CaGeO3	2	3.4744	449.284
CaGe2O5	55	2.689	504.003
CaGe2O5	15	2.7091	467.017
Ca2Ge7O16	117	2.8625	502.059
Ca2GeS4	62	2.5134	336.113
Ca3NP	221	0.8046	473.784
Ca2N3P	64	2.6026	703.033
Ca4N4Si	14	1.4498	561.501
Ca5N6Si2	15	2.1605	590.623
Ca5N6Si2	12	2.4591	590.878
CaN2Si	61	3.4391	661.609
Ca2N8Si5	61	3.6461	769.684
Ca2N8Si5	9	3.3482	776.229
Ca4OP2	139	1.2714	361.607
Ca4O19P6	2	5.3618	468.999
CaO6P2	14	5.7159	409.088
CaO6P2	9	5.5318	409.789
CaO6P2	9	5.5318	457.471
CaO11P4	14	5.3423	433.888
Ca4OSb2	139	0.9094	262.196
Ca2O7Sb2	227	0.1871	440.774
Ca2O7Sb2	74	1.7338	402.292
Ca2O7Sb2	227	0.1871	443.979
CaO6Sb2	162	2.6943	400.61
Ca3OSi	62	0.1866	496.6
Ca3O5Si	160	3.696	534.378
Ca2O4Si	139	4.3558	668.981
Ca8O18Si5	60	4.545	405.655
CaO3Si	15	4.7326	493.728
CaO3Si	221	3.4515	857.632
CaO3Si	2	4.8369	523.591
CaO3Si	2	4.8369	494.446
CaO3Si	15	4.7326	459.489
CaO3Si	14	5.1224	464.157
CaO3Si	2	4.8369	500.258
CaO5Si2	2	4.7792	500.258
Ca2O4Sn	55	2.7136	529.607
CaO3Sn	148	2.9435	559.874
CaO3Sn	62	2.3301	552.846
CaO3Sn	221	1.3905	634.82
CaPS3	14	3.0732	399.899
Ca2S5Sb2	14	1.8056	241.074
Ca2S4Sn	62	2.2605	305.785
Ce2Ge3O9	2	0.0039	456.682
CeN5Si3	19	0.2427	633.007
CeO9P3	20	0.2228	495.378
CeO12P4	15	1.2294	471.138
CeO14P5	53	0.3107	496.671
CeO14P5	1	0.1003	501.319
Ce10OS14	142	0.0005	200.226
Ce3O3S2	62	0.0021	226.475
CePS4	142	0.0755	304.401
Ce6S17Si4	2	0.145	307.588
Ce4S12Si3	161	0.061	287.894
Cl4CsGa	62	4.491	91.7239
Cl6Cs2Ge	225	2.215	106.116
Cl3CsGe	160	2.6417	114.097
Cl9Cs3In2	167	3.4584	95.6738
Cl4Cs6O	167	1.984	352.343
ClCs3O	62	1.6042	309.36
Cl6CsSb	15	1.9983	82.8534
Cl6Cs2Sb	141	0.0889	66.2353
Cl9Cs3Sb2	62	2.6322	74.4056
Cl5CsSn2	140	3.0631	76.6245
Cl6Cs2Sn	225	2.59	117.525
Cl3CsSn	14	2.9177	129.609
ClDyO	129	5.1688	299.61
Cl6Eu4O	186	0.8846	261.008
Cl4GaK	14	4.3612	109.952
Cl7Ga2K	33	4.0476	129.195
Cl4GaLi	14	4.4866	123.042
Cl3GaLi	62	3.6888	117.344
Cl4GaRb	62	4.3998	119.066
ClGdO	129	2.9892	310.647
ClHoO	129	5.1804	298.941
Cl6InK3	14	3.6333	124.227
Cl6InNa3	163	3.7823	190.572
Cl6InNa3	163	3.7823	192.964
Cl15InNb6	51	0.0069	293.433
Cl5In2Pr	62	2.7765	110.481
Cl9In2Ta3	12	1.2974	132.574
Cl7InY2	62	4.0073	104.201
ClK3O	62	1.0785	280.273
Cl5K2Sb	14	3.2507	122.618
Cl6K2Sn	14	2.6688	134.165
Cl6K2Sn	128	2.4614	140.815
Cl6K2Sn	225	2.4635	174.591
ClLaO	129	4.069	231.292
ClLi3O	221	4.6766	681.039
Cl8Mo2O	13	0.9227	171.973
Cl4MoO	2	1.7247	197.393
Cl3MoO	14	2.4523	189.776
ClNa3O	221	2.0299	407.943
Cl5NaSn2	58	2.9783	41.4992
Cl3NbO	136	2.4018	187.71
Cl3NbO	113	2.8024	173.122
Cl5Nb3O2	58	0.8975	239.913
ClNb3O7	62	2.0193	479.055
Cl10NbP	2	2.2683	42.6041
ClNdO	129	4.7664	271.926
ClOPr	129	4.6985	271.735
Cl4ORb6	167	1.6658	328.192
ClOSm	129	4.8762	330.414
Cl6OSr4	186	4.5589	311.937
ClOTm	166	4.5259	241.522
ClOTm	166	4.5259	237.14
ClOTm	129	5.0946	326.214
ClOV	59	1.6417	279.018
Cl4OW	79	2.335	240.768
Cl3OW	136	1.719	265.285
ClOY	166	4.2707	263.387
ClOY	129	5.0908	340.653
Cl6OYb4	186	5.176	245.355
Cl10PTa	2	2.3345	27.1798
Cl13PTi2	62	2.3184	160.865
Cl9PTi	2	2.1639	156.78
Cl6Rb2Sn	225	2.5354	153.704
Cl6SnZr	7	2.2258	104.691
Cs3F9Ga2	185	5.8466	145.674
Cs3F7Ge	127	4.3869	124.132
Cs2F6Ge	225	6.032	159.523
CsF4Sb	55	4.4582	142.996
CsF6Sb	148	5.0904	218.97
CsF7Sb2	15	4.1067	121.734
CsF7Sb2	15	4.1067	122.009
CsF11Sb2	14	4.4228	144.058
CsF16Sb3	29	3.917	176.566
Cs3F7Si	127	5.6338	123.283
Cs2F6Si	225	6.9731	155.43
Cs2F6Sn	164	5.3373	197.62
CsGaS2	15	3.0547	176.579
CsGaS3	14	2.6277	214.585
CsGa3S5	14	2.9544	137.744
Cs2GeO3	14	3.0623	137.999
Cs2Ge2S5	15	2.4156	75.1646
Cs3InO3	14	2.1174	194.721
CsIn3O5	62	1.47	283.298
CsInS2	15	2.1704	212.524
CsIn5S8	12	1.2725	218.368
Cs3N11P6	213	4.0879	445.737
CsN7P4	62	3.8654	471.45
Cs3O3Sb	198	3.0838	194.582
Cs4O5Sb2	8	2.5747	224.156
CsO2Sb	15	2.3815	288.225
Cs3O14Sb5	55	0.9143	182.335
Cs10O9Si7	13	1.3593	191.419
Cs2O3Si	14	3.4153	141.119
Cs4O8Si3	2	3.658	148.484
Cs2O5Si2	14	4.2397	118.418
Cs4O4Sn	14	2.3406	223.438
Cs2O3Sn2	62	2.5788	114.183
CsPS3	71	1.9062	237.265
CsS2Sb	14	1.8406	224.941
Cs2S7Sb4	14	1.6153	116.142
CsS4Sb2	2	1.4413	149.766
Cs4S23Sb14	2	1.3733	236.102
CsS6Sb	14	1.7828	192.34
CsS3Sn	2	1.646	222.817
Cs2S14Sn	14	1.4665	138.748
Dy3GaO6	36	3.5852	378.987
DyGaO3	62	3.6351	416.405
Dy3Ga5O12	230	3.3047	479.378
Dy2Ge2O7	227	2.9711	471.976
DyInO3	185	1.9871	328.639
DyO9P3	9	5.5908	477.054
DyO14P5	62	5.4353	489.391
DyO14P5	15	5.2464	487.213
Dy2OS2	14	2.5645	297.022
Dy2OS2	62	2.1699	267.133
Dy2O2S	164	3.0076	306.501
Dy3O12Sb5	217	3.1578	384.274
Dy2O7Sn2	227	2.7123	445.745
DyPS4	142	2.1597	293.047
Dy4S12Si3	14	2.3623	244.343
Er3F5O2	62	5.6188	320.468
Er3GaO6	36	3.5359	336.398
Er3Ga5O12	230	3.3298	478.282
Er3GaS6	36	2.1052	219.3
ErO14P5	62	5.4441	513.347
ErO14P5	15	5.2303	511.657
Er2OS2	14	2.6472	286.772
Er2O2S	164	3.0733	304.934
Er3O12Sb5	217	3.1169	379.153
Er2O7Sn2	227	2.673	430.833
ErPS4	142	2.1434	274.828
EuFO	166	0.0041	388.477
EuF7Sn	4	0.0378	253.917
EuF7Sn	14	0.0102	192.904
EuGeS3	2	0.1956	202.441
EuO14P5	14	0.0874	429.161
EuPS3	14	0.7445	252.045
Eu3S9Sb4	62	0.0489	268.505
Eu2S4Si	11	0.3846	264.835
Eu2S4Sn	62	0.016	265.558
Eu3S7Sn2	55	0.0141	216.269
F4GaK	62	5.2165	274.433
F6GaLi3	15	6.2804	450.763
F14Ga3Na5	14	5.2178	292.34
FGdO	166	3.3035	352.292
F7GdSn	14	4.4455	226.897
F6GeK2	186	5.8902	263.883
F6GeK2	164	5.7998	254.827
F6GeLi2	136	5.7409	418.241
F6GeLi2	150	6.0486	409.499
F6GeNa2	150	5.7858	292.634
F6GeNa2	164	5.6049	270.931
F6GeRb2	186	5.8839	215.908
F6GeRb2	164	5.796	212.734
F6GeRb2	225	5.9668	195.003
F7In2K	11	3.9022	114.799
F4InLi	60	4.0149	415.451
F11In3Rb2	11	4.0714	96.0342
F10In3Rb	17	3.4383	152.827
F7InSr2	14	4.9452	214.962
F15InZr3	167	5.4053	284.561
F6KP	205	7.2209	251.029
F6KP	148	7.0206	319.162
F13KSb4	87	4.7449	123.728
F13KSb4	82	4.6612	135.663
F7KSb2	14	4.1611	52.5541
F6KSb	206	4.9633	177.925
F4KSb	59	4.4258	142.823
F5K2Sb	63	4.6778	242.573
F5K2Sb	4	4.3635	192.888
F5K2Sb	14	4.7351	112.946
F5K2Sb	14	4.7351	198.627
F6K2Si	186	7.1895	245.328
F6K2Si	225	7.2224	228.443
F7K3Si	127	5.9196	196.349
F5KSn2	143	0.4644	130.344
F3KSn	2	3.5114	167.128
FLaO	166	4.2344	280.707
FLaO	129	4.5691	295.356
F7LaSn	14	5.203	156.156
F6LiP	148	7.5394	424.174
F6LiSb	148	4.9334	307.798
F5Lu3O2	62	5.6388	333.686
F4MoO	14	4.1739	365.734
F6NaP	225	7.0089	338.381
F6NaP	225	7.0089	338.4
F10NaSb3	173	4.968	152.872
F6NaSb	225	4.8892	267.056
F18Na3Sb5	14	4.3786	152.723
F4NaSb	14	4.3258	233.693
F4NaSb	14	4.3258	235.185
F5Na2Sb	19	4.824	266.092
F6Na2Si	164	6.8676	323.693
F6Na2Si	150	6.9888	267.816
F6Na2Si	164	6.8676	231.522
F5NaSn2	133	3.7838	71.6803
F6Na2Sn	136	4.9577	306.682
FNb3O7	65	1.4918	379.978
F10NbSb	2	4.3499	150.227
FNdO	166	4.5028	300.853
FNdO	166	4.5028	300.853
FOPr	166	4.4371	299.343
FOSc	14	4.5928	582.025
FOSm	166	4.6648	347.649
FO7Ta3	65	2.2236	329.559
FOTb	166	4.9341	346.986
F3OV	14	3.6548	488.816
F4OW	12	3.1048	414.9
F9O6Y7	39	2.7161	438.191
FOY	166	4.9285	440.785
FOY	129	4.9476	430.499
F7RbSb2	14	4.2682	37.6577
F6RbSb	148	4.8849	227.263
F6Rb2Si	225	6.9912	185.765
F7Rb3Si	127	5.6568	141.52
F5SbSr	57	4.7617	243.817
F7SmSn	14	4.9484	237.537
F16Sn6Ti	15	2.7043	237.692
F7SnY	4	4.7535	276.47
F7SnY	14	4.8968	225.201
Ga5Gd3O12	230	3.2615	488.899
GaGdO3	62	3.3962	489.792
GaGd3O6	36	2.9661	350.887
Ga5Ho3O12	230	3.3261	476.86
GaHoO3	185	2.8722	341.681
GaHoO3	62	3.6065	444.975
GaHo3O6	36	3.5583	380.016
GaKO2	61	3.0499	302.545
GaK3O3	12	2.621	299.635
GaK3S3	14	2.7118	203.72
GaLa2N3	15	1.8088	336.042
GaLaO3	167	3.3763	448.554
GaLaO3	62	3.5835	435.025
Ga2La4O9	14	3.8863	327.878
GaLaS3	14	2.222	246.623
GaLi3N2	206	2.3783	680.492
GaLiO2	33	3.1981	468.035
GaLiO2	166	3.7357	654.786
GaLi5O4	61	3.763	485.121
GaLiS2	33	2.9608	284.417
Ga5Lu3O12	230	2.3544	455.925
Ga2MgO4	227	3.1081	556.979
Ga2MgS4	15	1.9741	237.734
GaMo4S8	160	0.1799	468.013
Ga3N5Sr3	2	1.3625	440.638
Ga2N4Sr3	52	1.5856	405.995
GaN3Sr3	176	0.5667	383.766
GaN5Sr6	193	0.3096	339.208
GaNaO2	33	2.8582	423.403
GaNaO2	61	2.7914	350.707
Ga2Na8O7	14	2.2588	428.838
GaNa5O4	61	2.2018	363.586
Ga2Na4S5	14	2.4813	280.332
GaNa3S3	14	2.6125	276.482
GaNa3S3	14	2.6125	270.922
Ga5Nd3O12	230	3.0611	484.382
GaNdO3	62	3.4529	486.33
Ga2Nd4O9	14	3.6013	363.346
GaNd3O6	36	3.6476	369.846
GaO3Pr	62	3.3909	507.975
Ga2O9Pr4	14	3.6092	350.944
GaO3Rb3	12	2.4165	233.066
GaO4Rb5	61	1.8405	261.802
Ga5O12Sm3	230	3.1576	396.61
GaO6Sm3	36	3.6243	342.139
Ga4O7Sr	15	2.4295	451.703
Ga2O4Sr	14	3.0697	406.416
Ga2O4Sr	14	3.0697	403.656
Ga4O9Sr3	2	2.8861	365.384
Ga6O14Sr5	14	2.9142	350.396
Ga2O5Sr2	61	2.9485	366.679
Ga2O6Sr3	205	3.5262	370.751
Ga6O19Sr10	15	3.0095	305.966
Ga5O12Tb3	230	3.2791	447.982
GaO3Tb	62	3.6356	493.212
GaO6Tb3	36	3.6054	357.169
Ga4O8Ti	12	2.3608	436.49
Ga2O5Ti	63	2.7831	472.777
Ga5O12Y3	230	3.3529	477.127
GaO3Y	185	2.8953	452.219
GaO6Y3	36	3.6807	448.63
Ga5O12Yb3	230	3.9727	397.992
Ga3RbS5	14	2.5212	169.062
GaRbS2	15	2.469	240.36
Ga2S4Sr	70	2.9639	322.236
Ga2S5Sr2	61	2.5153	332.052
Ga2S4Yb	70	2.8668	326.768
GdO9P3	20	2.9356	527.374
GdO9P3	15	3.4491	468.941
GdO14P5	14	3.1654	532.457
Gd10OS14	142	1.341	215.266
Gd2OS2	14	1.8184	266.479
Gd2O2S	164	2.0194	297.677
Gd3O7Sb	20	2.4773	384.005
Gd3O12Sb5	217	2.7146	366.623
Gd2O7Sn2	227	2.6234	455.361
Gd2S5Sn	55	0.0612	287.96
Ge2Ho2O7	227	3.0029	473.123
Ge8K2O17	62	2.8995	333.059
Ge9K4O20	88	3.0665	335.942
Ge4K2O9	165	3.0055	297.675
Ge2K2S5	15	2.3159	104.098
GeK3S3	12	2.4021	195.735
GeK4S4	218	2.7133	221.606
Ge3La2O9	2	3.0791	416.915
Ge2La2O7	1	3.7144	368.806
Ge3La4S12	161	1.9356	295.113
GeLa2S5	14	1.9676	161.824
Ge7Li2O15	60	3.0879	349.831
Ge7Li2O15	60	3.0879	349.875
Ge9Li4O20	5	2.9382	401.264
Ge4Li2O9	29	2.7381	362.256
Ge5Li4O12	2	2.9262	426.455
GeLi2O3	36	3.568	519.674
GeLi8O6	185	3.4877	483.714
GeLi4S4	62	2.4834	334.002
GeLi4S4	62	2.4834	332.631
GeLi4S4	62	2.4834	332.894
Ge4Lu6O17	13	3.7402	345.216
GeMgN2	33	2.6358	622.544
GeMgO3	63	2.4744	675.985
GeMgO3	148	3.6483	589.383
GeMgO3	61	2.9034	453.842
GeMgO3	15	2.5261	475.082
GeMg2O4	227	3.0734	698.254
Ge5Mg14O24	55	3.4455	527.542
GeMg2S4	62	2.311	317.65
Ge2N3Na	36	2.3268	485.316
Ge4N6Sr11	125	0.1801	316.626
GeN2Sr2	135	0.0534	374.318
Ge2N6Sr5	15	1.3525	409.93
GeN6Sr7	60	1.1313	367.225
Ge4Na2O9	165	2.8749	316.766
Ge2Na2O5	14	2.9621	301.066
GeNa2O3	36	2.9873	413.65
GeNa2O3	36	2.9873	411.511
Ge2Na2S5	63	2.5142	130.754
GeNa2S3	14	2.4515	234.142
Ge2Na6S7	15	2.4262	299.397
Ge3Nd4S12	161	1.9953	350.2
Ge4O9Rb2	165	2.8753	288.253
GeO3Rb2	14	3.0091	175.03
Ge2O7Sc2	227	3.6855	589.039
GeOSr3	62	0.3364	314.589
Ge4O9Sr	150	3.0645	425.39
GeO3Sr	15	3.4068	342.229
GeO3Sr	2	3.3373	343.976
Ge2O7Y2	227	2.9452	528.82
Ge3Pr4S12	161	1.9961	357.171
Ge2Rb2S5	15	2.3391	104.584
GeRb2S3	12	2.3238	153.876
GeS4Sr2	11	2.3165	268.721
HfOS	198	2.8691	364.534
HfP2S6	43	2.3195	117.143
HfS3Sn	62	1.1982	212.35
Ho3InN	221	0.1149	251.421
HoInO3	185	1.9681	331.553
HoO14P5	62	5.4553	492.291
HoO14P5	15	5.2331	489.83
Ho2O2S	164	3.0336	309.01
Ho3O12Sb5	217	3.1294	380.523
Ho2O7Sn2	227	2.6917	446.447
HoPS4	142	2.1507	290.874
InKO2	166	2.0789	488.094
In4K14O13	14	1.8378	365.716
InK5O4	2	2.2327	316.507
In5KS8	12	1.2568	203.686
In5KS8	12	1.2568	203.896
InKS2	15	2.3908	227.863
InKS2	15	2.3908	229.341
InLaO3	62	2.7507	393.97
InLa3S6	18	1.1154	232.702
InLiO2	141	1.8143	561.499
InLiO2	141	1.8143	559.948
In2MgO4	227	1.838	444.395
In2MgS4	227	1.7644	232.872
InNSm3	221	0.204	400.326
In8N7Sr19	225	0.0613	321.795
InNaO2	166	1.9142	527.35
InNa5O4	61	1.7202	319.625
InNa5O4	59	1.7742	364.327
InNaS2	166	1.8377	341.34
InNa3S3	15	2.2716	210.25
InNa5S4	11	2.4636	284.103
InNbO4	13	3.0227	447.558
In4O7Rb2	162	1.4516	325.679
In2O4Sr	62	1.8083	408.58
In2O5Sr2	46	0.9985	385.526
InO4Ta	13	3.5676	423.65
In2O5Ti	62	1.9682	364.745
In2O5V	62	0.5097	372.144
In6O12W	148	2.3919	290.001
InO3Y	185	2.0517	392.999
In5RbS8	12	1.26	228.872
In3RbS5	10	1.1735	135.995
InRbS2	15	2.0972	231.714
In2Rb4S5	2	2.0926	211.321
InRb3S3	12	2.262	178.592
InS6Sm3	58	0.9909	299.044
In2S4Sr	70	2.2643	249.59
In5S12Tb3	11	1.3428	214.999
K3N11P6	213	3.9959	472.829
KN7P4	62	3.7455	491.34
KO3P	14	5.342	427.175
KO3P	14	5.342	438.008
KO3P	62	4.8212	476.712
KO3P	14	5.342	409.033
K2O16S5	60	4.5508	453.544
K4O3Sb2	186	1.2427	226.909
K3O3Sb	198	3.2348	270.459
K3O4Sb	13	1.8325	388.692
KO2Sb	15	2.0082	353.807
KO3Sb	148	2.6657	451.042
KO3Sb	201	1.7859	386.686
K3O14Sb5	55	1.1985	204.052
K3O14Sb5	32	1.1988	218.689
KO5Sb3	14	3.1079	128.598
K2O11Sb4	12	1.8457	206.918
K2O3Si	14	3.7441	251.47
K2O5Si2	9	4.3281	287.119
K2O9Si4	176	4.6244	419.571
K2O9Si4	2	4.447	333.914
K4O3Sn	61	2.1095	236.568
K4O4Sn	2	2.3374	271.368
K2O3Sn	62	2.1206	310.505
K2O3Sn2	166	1.2309	248.565
K2O3Sn2	199	1.3061	231.258
K3PS4	62	2.7739	207.552
KPS3	71	1.7035	305.488
K3S4Sb	217	2.1341	255.133
K3S4Sb	36	2.1699	231.341
KS2Sb	15	1.5969	236.867
K2S7Sb4	15	1.5437	96.0524
KS8Sb5	7	1.5629	129.218
K2S5Sn2	15	1.399	129.352
KS4Sn	14	1.4453	116.068
La5N9Si3	64	1.9652	469.517
La3N11Si6	100	2.9659	607.116
LaN5Si3	19	3.1935	594.458
LaO9P3	20	4.6293	485.129
LaO14P5	14	5.031	510.229
La10OS14	142	1.9411	200.597
La2O2S	164	3.0609	210.47
LaOS	64	1.5229	253.562
LaOS	57	1.5305	261.038
LaO9Sb3	63	1.4864	418.862
LaO12Sb5	166	3.0498	450.838
La2O7Sn2	227	2.6591	411.746
LaPS4	142	2.4274	186.134
La2S5Si	14	2.3415	155.555
Li7N4P	218	3.4744	642.661
LiN2P	122	3.8016	765.649
Li2N2Si	61	3.8508	757.298
LiN3Si2	36	5.0143	822.819
LiN3Si2	36	5.0143	824.227
LiO3P	13	5.5752	440.244
LiO3P	14	5.5612	496.255
Li7O6Sb	146	3.4972	482.405
Li5O5Sb	12	2.914	527.44
Li3O4Sb	13	3.056	566.874
LiO3Sb	52	2.1379	440.1
LiO8Sb3	14	0.9744	212.906
Li8O6Si	185	4.4497	479.32
Li2O3Si	36	5.0766	631.57
Li2O3Si	36	5.0766	631.554
Li2O5Si2	60	5.24	521.854
Li2O5Si2	37	5.154	525.033
Li2O7Si3	57	5.2253	442.841
Li8O6Sn	148	3.8134	462.877
Li2O3Sn	15	3.125	534.69
Li3PS4	62	2.9512	305.357
Li7P3S11	2	2.4142	277.853
LiS2Sb	148	1.1843	258.295
LuO9P3	148	5.6749	468.228
LuO9P3	9	5.7899	491.373
LuO9P3	9	5.7899	464.304
LuO14P5	15	5.4534	532.081
Lu2O2S	164	3.0925	302.137
Lu3O12Sb5	217	3.1058	339.476
Lu2O7Sn2	227	2.6065	416.904
LuPS4	14	2.2473	190.87
Mg2N3P	36	3.5371	857.079
Mg2N3P	36	3.5371	855.726
MgN2Si	33	3.9662	865.335
MgO6P2	15	5.5284	411.766
MgO11P4	14	5.1105	412.737
MgO4Sb2	135	2.5511	283.819
MgO6Sb2	136	1.0375	334.082
Mg14O24Si5	55	4.6778	440.114
MgO3Si	63	4.6425	812.095
MgO3Si	148	5.7928	703.505
MgO3Si	88	4.7719	621.854
MgO3Si	61	3.7381	522.132
MgO3Si	60	4.6064	531.11
MgO3Si	60	4.6064	531.095
MgO3Si	14	4.2239	518.157
MgO3Si	15	4.7095	558.803
MgO3Si	62	5.4155	705.875
MgO3Si	15	4.7095	595.704
Mg2O4Sn	227	1.9034	618.709
MgPS3	12	2.7986	306.489
MoO9P3	9	4.2134	395.718
Mo10O31Sb2	28	0.0029	426.618
MoO6Sb2	2	1.3984	276.273
MoO6Sb2	2	1.3984	301.665
Mo4O6Sn	127	0.0188	496.628
Mo5O8Sn	14	0.9695	471.094
MoSSb2	12	0.0067	283.154
N7NaP4	15	4.214	492.32
N11Na3P6	198	3.8178	482.226
N2NaP	122	4.6812	681.689
N3NaSi2	36	4.1843	722.954
NNaSn	186	0.9179	383.369
NNbO	14	1.554	625.584
NOTa	14	1.932	533.311
NOTa	12	2.2446	450.479
NOTa	12	2.2446	450.479
NOTa	14	1.932	533.08
N2O5Zr4	108	2.277	474.798
N11P6Rb3	213	3.9206	462.908
N7P4Rb	62	3.6942	484.624
N4P2Sr	173	4.2641	559.808
N11Pr3Si6	100	2.9904	616.259
N11Si6Sm3	100	3.0113	630.266
N2SiSr	14	2.9695	462.666
N8Si5Sr2	31	3.1979	716.682
N10Si7Sr	7	4.2837	787.007
N8Si6Sr	44	3.208	786.614
Na5O10P3	15	4.5313	453.046
Na5O10P3	15	4.5313	453.284
NaO3P	88	4.741	540.321
NaO3P	62	5.081	477.089
NaO3P	14	4.971	522.921
NaO3P	2	5.1185	529.514
NaO3P	14	4.971	490.558
NaO3P	14	4.971	519.216
Na3O3Sb	217	3.0881	382.478
Na3O4Sb	13	2.1241	461.172
NaO3Sb	148	2.7012	351.585
NaO3Sb	62	1.274	495.349
NaO3Sb	227	1.4934	477.925
Na2O7Sb4	15	3.0602	175.697
NaO8Sb5	2	2.6771	150.275
Na2O3Si	36	3.8657	465.564
Na2O3Si	36	3.8657	471.858
Na2O5Si2	33	4.4573	367.562
Na2O5Si2	14	4.4533	338.92
Na2O5Si2	33	4.4573	355.225
Na2O5Si2	14	4.4533	352.057
Na2O5Si2	88	3.8876	363.748
Na2O5Si2	60	4.4261	358.831
Na2O5Si2	29	4.4186	391.914
Na2O5Si2	14	4.4533	323.048
Na6O19Si8	14	4.5317	355.498
Na2O7Si3	15	4.6833	338.152
Na2O7Si3	14	4.3033	330.338
Na2O9Si4	14	4.4699	355.934
Na4O3Sn	9	1.8886	328.237
Na4O4Sn	2	2.0838	372.232
Na2O3Sn	15	2.5076	469.524
Na4O8Sn3	213	2.3778	366.369
Na3PS4	114	2.2814	314.705
Na3S4Sb	217	1.9094	306.279
NaS2Sb	12	0.4529	220.252
NaS2Sb	15	0.8816	231.356
Na2S5Si2	63	3.5318	172.611
Na4S4Sn	114	2.0692	269.72
Na6S7Sn2	15	2.0847	231.693
Na4S8Sn3	15	1.6506	160.06
Nb9O25P	82	2.1092	464.972
Nb2O15P4	1	3.2843	443.378
NbO4Sb	52	2.3515	395.954
NbO4Sb	33	2.4311	355.955
Nb2O7Sn2	227	0.8633	431.553
Nb2PS10	18	1.3727	202.132
NbP2S8	118	1.438	228.817
NbP2S8	64	1.2752	210.133
NdO9P3	20	5.4768	452.267
NdO14P5	53	5.3864	459.637
NdO14P5	14	5.3904	459.803
Nd10OS14	142	1.8352	217.092
Nd2O2S	164	2.8645	270.161
Nd3O7Sb	63	2.7436	385.697
Nd3O7Sb	63	2.7436	385.988
NdO4Sb	14	2.4052	430.802
Nd3O12Sb5	217	3.1547	337.708
Nd2O7Sn2	227	2.6641	448.25
NdPS4	142	2.2519	307.358
Nd6S17Si4	2	2.5163	301.432
O9P3Pr	20	5.4756	456.122
O14P5Pr	14	5.3923	457.45
O3PRb	63	4.5235	416.571
O3PRb	14	4.8466	413.731
O3PRb	14	4.8466	348.906
O3PRb	62	4.7607	395.258
O9P3Sc	9	5.0599	513.723
O9P3Sc	9	5.0599	489.094
O9P3Sc	220	5.1542	492.025
O14P5Sm	14	5.379	424.12
O13P4Sr3	2	5.2118	395.081
O6P2Sr	4	5.806	336.109
O6P2Sr	14	5.4198	370.075
O6P2Sr	14	5.4198	334.885
O17P6Sr2	4	5.326	431.979
OP2Sr4	139	1.2134	252.806
O14P5Tb	14	5.362	511.165
O9P3Ti	9	0.0315	443.101
O14P5Tm	15	5.2284	441.775
O9P3V	9	2.2644	481.622
O9P3V	9	2.2644	464.24
O19P2W5	14	0.0079	374.317
O13P4Y2	20	5.6411	530.407
O9P3Y	14	5.8035	435.957
O9P3Y	148	5.6889	466
O9P3Y	11	5.7608	482.88
O9P3Y	9	5.6193	495.169
O14P5Y	62	5.4835	516.566
O14P5Y	15	5.2522	513.429
O9P3Yb	14	5.7715	350.398
O9P3Yb	148	5.8386	365.694
O12P4Zr	29	4.1549	441.577
O2Pr2S	164	2.8586	275.009
OPr10S14	142	1.8415	227.077
O4PrSb	14	2.1983	394.381
O4PrSb	14	2.1983	434.265
O12Pr3Sb5	217	3.168	340.114
O7Pr3Sb	63	2.7215	391.359
O7Pr2Sn2	227	2.6358	448.869
O13Rb2Sb8	11	2.3306	160.904
O11Rb2Sb4	12	1.8205	196.409
O14Rb3Sb5	55	1.1656	192.123
O2RbSb	15	2.2517	324.84
O23Rb6Si10	38	4.3121	360.195
O23Rb6Si10	38	4.3121	360.544
O23Rb6Si10	189	4.0163	366.163
O5Rb2Si2	15	4.0396	209.926
O17Rb10Si6	61	3.4663	273.879
O3Rb2Si	14	3.4349	181.195
O17Rb14Si10	14	1.4896	260.646
O3Rb2Sn2	166	1.2253	225.975
O4Rb4Sn	2	2.1562	248.534
O2Rb2Sn	19	2.2294	196.047
O2SSc2	194	2.0102	617.636
O2SSm2	164	2.8996	312.172
OS2Sm2	14	2.4108	333.592
OS14Sm10	142	1.85	259.025
O2STb2	164	2.9772	301.771
OS2Tb2	14	2.5113	275.38
O2STm2	164	3.0985	313.605
OS2Tm2	14	2.6947	346.445
O2SY2	164	2.9935	399.287
OS2Y2	14	2.5515	304.012
OS2Yb2	14	0.6984	365.883
OSZr	198	2.4197	435
OSZr	129	0.7936	480.679
O4SbSm	14	2.4656	416.876
O3SbSm3	12	0.0044	315.325
O12Sb5Sm3	217	3.1334	307.116
O7Sb2Sr2	74	1.3571	313.363
O6Sb2Sr	162	2.779	327.608
OSb2Sr4	139	0.9842	275.206
O7SbTb3	63	2.9589	392.222
O7SbTb3	20	2.7565	387.14
O12Sb5Tm3	217	3.1089	293.239
O7SbY3	63	2.8011	486.26
O7Sc2Si2	227	3.7644	644.687
O3SiSr	15	4.6251	361.526
O3SiSr	14	4.6026	383.36
O3SiSr	221	2.3766	708.986
O3SiSr	2	4.3766	380.276
O5Si2Sr	64	4.0583	498.315
OSiSr3	62	0.4296	348.461
O7Sm2Sn2	227	2.6977	384.823
O4SnSr2	138	2.6455	401.967
O4SnSr2	139	2.5727	444.361
O4SnSr2	64	2.7048	411.244
O7Sn2Sr3	63	2.1597	320.985
O3SnSr	140	1.555	523.149
O3SnSr	62	1.7365	498.807
O3SnSr	221	0.9698	567.519
O3SnSr	74	1.6118	516.913
O7SnTa2	15	1.4838	372.861
O6SnTa2	9	2.2893	352.668
O7Sn2Ta2	227	1.4852	396.409
O7Sn2Tb2	227	2.7218	471.85
O4Sn2Ti	135	1.0812	377.866
O7Sn2Tm2	227	2.6486	351.001
O23Sn5W8	176	1.7106	357.797
O22Sn5W8	176	1.7203	357.827
O4SnW	52	0.915	421.802
O4SnW	198	3.837	390.233
O5Sn2W	14	2.4884	314.301
O6Sn3W	15	2.2044	280.435
O7Sn2Y2	227	2.7501	478.607
PPrS4	142	2.277	313.476
PRbS3	71	1.8263	255.737
PRb3S4	62	2.7368	193.278
PS4Sc	2	1.942	182.289
PS4Sm	142	2.2148	251.225
PS3Sr	14	3.1109	289.764
PS6Ta	142	0.8658	234.601
PS4Tb	142	2.1702	273.748
P2S6Ti	43	1.3866	223.393
P4S13V2	2	0.1524	389.029
PS10V2	14	1.1097	337.376
PS4Y	142	2.1327	212.174
P2S6Zr	84	1.5319	178.025
Pr8S15Sb2	110	1.8916	238.611
Pr6S17Si4	2	2.5372	317.461
Rb3S4Sb	62	2.0228	209.553
Rb2S7Sb4	14	1.2221	111.406
Rb2S7Sb4	2	1.834	98.7891
Rb2S3Si	12	2.8229	166.076
Rb4S4Sn	218	2.4082	242.579
Rb6S7Sn2	19	2.1194	251.427
RbS4Sn	60	1.3254	266.395
RbS4Sn	14	1.4604	131.871
S17Sb6Sr6	19	1.7409	307.399
S9Sb4Sr3	33	1.0408	255.849
S17Si4Sm6	2	2.477	266.16
S12Si3Tb4	14	2.3656	269.491
S5Sm2Sn	55	0.0019	265.092
S4SnSr2	40	2.4698	284.425
S5SnTb2	55	0.13	282.645
S3SnZr	62	0.995	226.218
AlB3CaO7	67	5.3802	732.432
Al2B2Cs2O7	14	4.2435	217.759
Al2B2K2O7	150	4.5949	392.929
AlB8K3O15	14	5.0001	634.647
AlBLi2O4	14	4.864	622.317
AlB2LiO5	15	5.4132	529.678
AlB5Li2O10	14	5.6317	698.499
AlBMgO4	62	6.0077	695.97
Al2B2O7Sr	155	4.6511	522.811
AlBaCaF7	13	7.003	309.961
AlBaF6Li	14	7.7015	243.084
AlBaF6Na	33	6.981	172.282
AlBa2InO5	194	2.0183	350.913
AlBaLaO4	19	4.4343	388.229
AlBa2NdO5	4	3.6856	381.895
Al2BaO7Sb2	155	3.4109	388.156
Al2Ba7O19Sc6	194	2.4773	387.758
Al2BaO8Si2	14	4.8196	442.486
Al3C2O5Sc3	194	0.4127	749.163
AlCOSc	166	0.3802	828.353
Al2CaF9K	20	7.1437	152.902
AlCaF6Li	163	7.6448	394.279
AlCaF6Na	150	7.1135	307.534
AlCaF6Na	14	6.9056	211.203
Al2Ca3F14Na2	199	7.143	249.306
AlCaLiN2	14	2.7797	642.378
Al2Ca5N8Si2	60	2.7948	675.726
Al6Ca4O12S	217	3.7267	708.755
Al12CaO27Si4	147	5.2362	723.217
Al2CaO8Si2	2	4.9933	537.513
Al2Ca2O7Si	113	4.2848	617.558
AlCaO5Ta	14	3.9264	478.015
AlCaO5Ta	15	3.8999	482.599
AlCe3MgS7	173	0.0449	314.195
Al2ClF25Sr10	227	6.4233	257.467
Al2Cl2O5Sr3	19	4.2155	362.123
Al3Cs2F12Li	166	7.0872	195.33
Al3Cs2F12Na	166	6.9232	183.439
AlCs2F6Na	166	6.697	179.183
AlCs3Ge2O7	15	3.6472	178.444
Al3CsO20P6	41	5.6694	510.799
AlCs2O10P3	14	4.9085	346.667
Al2Cs2O7Sb2	164	3.6378	311.486
AlF6K2Li	225	7.4418	347.887
AlF6K2Li	166	7.2178	311.006
Al3F12K2Na	11	6.8339	141.815
AlF6K2Na	225	6.858	289.78
Al2F2K2O3	12	4.0212	425.494
AlF6LiNa2	14	7.2073	374.494
Al2F12Li3Na3	230	7.0872	240.228
AlF6LiSr	14	7.1824	376.202
AlF6LiSr	163	7.3154	384.56
AlF6LiYb	163	7.69	357.386
AlF7MgNa2	46	6.6698	417.983
AlF7MgNa2	74	6.656	397.694
Al6F21NaRb2	5	7.0042	244.823
Al3F12NaRb2	11	7.1465	143.916
Al5F26Na3Sr4	86	6.9159	299.83
Al6F34Na2Sr7	12	6.9463	302.093
AlF6NaSr	33	6.9766	294.097
AlFO4Sr3	140	4.0449	442.431
Al2Gd2O7Sr	139	2.6254	554.218
AlGe2LiO6	14	3.383	372.929
AlGeO5Y	55	3.811	585.822
AlKLi4O4	14	3.9726	575.519
AlKO12P4	12	5.1797	433.269
Al2K2O7Sb2	164	3.499	370.019
AlKO8Si3	2	4.9267	399.796
Al4La17N33Si9	216	1.8771	571.815
Al15La3O37Ti5	9	1.3978	714.108
AlLa3S7V	173	0.0787	309.841
AlLiO12P4	60	5.7441	432.31
AlLiO6Si2	15	5.3684	471.384
AlLiO6Si2	14	5.3038	483.415
AlLiO10Si4	13	5.3223	375.241
Al4Mg2O18Si5	66	4.8175	526.213
AlMoO7V	62	2.3303	520.632
AlNNd2O3	107	1.062	430.907
AlNO3Pr2	107	1.6149	418.335
AlNO3Sm2	107	1.8088	456.008
AlN7Si4Sr	33	3.5804	734.75
Al2Na3Nb34O64	148	0.0177	698.174
AlNa3O23P8	213	5.2445	443.083
AlNaO6Si2	15	5.2254	444.014
AlNaO8Si3	2	0.3463	359.208
Al5NaO12Ti2	55	2.719	566.714
Al2Nb35O70Rb4	147	0.0081	769.839
AlNbO8Sr4	14	2.9538	303.107
Al3O20P6Rb	20	5.4378	513.162
Al2O7Rb2Sb2	164	3.5936	346.657
AlO4RbSi	33	4.3806	381.351
Al6O12SSr4	217	3.3443	600.94
Al3O12Sc2Y3	230	4.2714	694.508
Al4O15Sr6Y2	5	3.9889	463.629
B4BaBi2O10	14	3.3498	422.907
BBaBiS4	12	1.9279	169.615
B6Ba2CaO12	148	4.9593	637.572
BBa2ClN2	214	2.7508	340.115
B5Ba2ClO9	34	5.2417	547.198
BBa2Cl17Zr6	87	1.0883	358.664
B3BaCsO6	150	4.0415	374.646
B5Ba8FN10	2	2.2163	278.532
BBaF3O	62	5.8868	382.142
B4Ba5F2O10	15	4.5127	239.367
B2BaGa2O7	63	3.9803	388.438
B9Ba3InO18	176	4.7243	645.171
B5BaKO9	14	4.8693	583.647
B9BaLiO15	161	5.672	749.227
B9BaLiO15	167	5.6723	748.405
B5Ba2LiO10	11	4.9517	524.386
B3BaLiS6	9	2.8639	291.481
BBaLiS3	14	2.1531	168.998
B9Ba3LuO18	176	5.2473	567.393
B6Ba2MgO12	148	5.2119	623.002
B3Ba4N6Na	229	2.0441	365.892
B2Ba4N4O	64	2.8032	321.795
B9BaNaO15	161	5.501	728.803
B5BaNaO9	14	5.0076	585.783
B9Ba3O18Sc	176	5.2789	553.287
B4Ba2O11Sc2	15	3.3548	442.293
B6Ba3O16Si2	2	5.3993	576.504
B9Ba3O18Y	176	5.1877	552.578
B6Ba3O15Y2	206	4.5196	447.461
BBaS4Sb	62	2.3423	201.29
B4Bi2O10Sr	2	3.645	435.261
B3Br5C6Ce9	59	0.0001	338.881
B5BrCa2O9	34	5.2036	730.503
B5BrEu2O9	34	0.8801	537.837
B6BrK3O10	160	5.212	699.017
BBr20K8Zr6	225	0.0753	343.941
B2C4Ca9Cl8	63	1.3726	405.114
BC4Ca5Cl3	63	0.7346	537.373
BCa2ClN2	62	3.335	447.484
BCa2FN2	62	2.9278	531.203
B6Ca10Ge16O51	32	3.0989	478.394
B10CaLa2O19	5	4.5433	668.974
B3Ca4LiN6	229	2.1934	745.486
B2CaMgO5	14	5.312	583.93
B5CaNa3O10	2	4.4278	580.389
B2Ca2O7Si	113	5.7357	655.105
B2CeClO4	2	0.2019	398.971
B2Ce6Ge9O30	14	0.0391	568.512
BCl20Cs3Zr7	167	1.1954	332.561
B2Cl2Er2O5	55	5.0806	207.655
B5ClEu2O9	34	0.8729	552.486
B2ClLaO4	2	4.1541	377.678
B14Cl2Li10O25	196	6.4258	948.431
BClMg2N2	61	3.6701	537.23
B7ClMg3O13	219	6.0063	861.415
B7ClMg3O13	29	5.9272	834.988
BClN2Sr2	62	2.7508	275.663
B2ClO4Pr	2	5.0695	389.292
B5ClO9Sr2	34	5.3411	645.906
B3CsGeO7	33	4.5981	329.463
B6CsLiO10	122	5.0778	618.321
B5Cs2Li3O10	20	4.5348	523.463
B7Cs3Li4O14	152	4.5217	545.312
BCsLi2S3	62	3.0936	175.779
B10Cs2Na2O17	15	4.7125	638.076
B2CsNbO6	31	3.2991	261.465
B2CsO6Ta	31	3.4027	300.347
B6FLiO9	33	6.4556	827.981
BFN2Sr2	62	2.5726	323.496
B4GaNa3O9	11	4.3701	555.493
B2Ga2O7Sr	63	3.9685	465.161
B5GdMgO10	14	3.0152	567.072
BGe2KO6	19	3.498	264.82
B4GeO9Rb2	4	4.0842	354.484
B6Ge3O17Rb4	9	3.8581	319.04
B2InLi3O6	14	3.4308	512.412
B4KLiO7	19	5.0827	635.286
BKN2Na2	139	1.8152	615.476
B9K2NaO15	14	5.3009	694.182
BKO6Si2	19	5.3234	384.973
B5KO9Sr	14	5.1442	665.101
B2KO6Ta	31	3.6133	353.124
B2K3O12Ta3	189	2.6687	430.947
B5LaMgO10	14	4.7441	609.013
BLaMoO6	14	3.5502	309.174
BLa3N2O3	62	1.2114	331.61
BLa6N3O6	63	1.0963	298.485
B3LiN6Sr4	229	2.0686	545.542
B4LiNaO7	43	5.7974	695.408
B4LiO7Rb	19	4.8696	571.32
B11Li6O22Rb5	5	4.3579	616.736
B7Li5O14Rb2	40	4.5885	703.187
BLiO6Si2	4	5.5867	354.122
B9LiO15Sr	161	5.6482	806.766
B12Li2O23Sr4	14	4.6951	717.658
B3LiS6Sr	9	2.91	392.132
BLiS3Sr	62	2.3922	256.591
B5MgNa3O10	61	4.6991	588.968
B2MgO5Sr	14	4.6961	538.208
B3N6NaSr4	229	1.9682	505.094
BNOSr	14	3.396	525.624
B5Na3O8S	14	3.8692	794.477
B2NaO5Sc	14	4.9199	492.509
BNaO8Si3	2	5.278	347.284
B5NaO9Sr	14	5.2309	681.825
B5Na3O10Sr	2	4.561	651.91
B2NbO6Rb	7	3.3773	283.223
B4O11Sc2Sr2	2	4.3418	515.076
Ba3BiCl3O3	62	3.9283	206
BaBiClO2	63	3.1774	327.737
Ba2BiDyO6	225	1.7248	409.854
Ba2BiInS5	36	1.4485	294.157
Ba4Bi3KO	140	0.7284	144.187
BaBi2LaS6	14	0.6691	75.9445
Ba3BiNaO6	167	1.9255	353.841
Ba4Bi3NaO12	229	0.2659	316.283
BaBi2Nb2O9	36	2.2153	326.778
Ba2BiNdO6	12	1.6734	373.456
Ba2BiO6Sb	225	1.6439	353.416
Ba2BiO6Sb	12	1.6979	318.534
Ba2BiO6Sb	148	1.7763	340.064
Ba2BiO6Ta	225	2.6759	406.396
Ba2BiO6Ta	12	2.5384	349.616
Ba2BiO6Ta	148	2.5855	383.324
BaBi2O9Ta2	139	1.9158	403.135
Ba2BiO6Tb	12	1.7187	378.775
Ba2BiO6Y	225	1.8237	383.962
Ba2BrInO3	129	1.8283	324.284
Ba3Br2In2O5	139	1.2907	290.646
BaCaF7Ga	13	5.8537	325.459
BaCaGa4O8	44	3.0642	526.819
BaCa2N12P6	205	4.0726	589.665
Ba3Ca2N6Si2	15	1.5518	416.436
BaCaO12P4	14	5.5237	467.002
Ba3CaO9Sb2	15	3.161	317.063
BaCa2O9Si3	2	4.5745	468.589
Ba8Ce3O24Sb4	139	1.8772	333.567
Ba2ClInO3	129	1.9145	337.619
Ba3Cl2In2O5	139	1.4312	309.453
BaClO2Sb	63	2.881	323.24
BaCs4O18P6	159	5.1064	424.071
Ba2DyO6Sb	225	3.4688	436.524
Ba3Dy2P4S16	60	2.3736	352.729
Ba6Er2Ga4O15	13	3.5263	339.575
Ba2ErO6Sb	225	3.3776	439.556
Ba3Er2P4S16	60	2.3777	341.742
Ba2EuO6Sb	225	0.0022	424.611
Ba2FInO3	129	2.0467	355.932
Ba3F2In2O5	139	1.5869	334.951
Ba2F2S3Sn	62	2.3078	216.006
Ba3Ga2Ge4O14	150	2.2536	413.369
BaGaLaO4	19	3.9475	373.561
Ba4GaN3O	61	1.1839	318.284
BaGaNdO4	19	3.733	413.59
Ba2GdO6Sb	225	0.117	440.334
Ba3Gd2P4S16	60	1.4528	327.405
BaGe3K4O9	5	3.2293	269.013
BaGe8K2O18	165	2.9951	425.106
Ba3GeMgN4	52	1.2902	347.129
BaGe3O9Sn	188	2.7734	422.964
Ba2HoO6Sb	225	3.4155	437.852
Ba3Ho2P4S16	60	2.3799	350.544
BaIn2La2O7	136	2.462	369.781
Ba2InNbO6	225	3.3486	422.213
Ba2KO15P5	7	5.1425	463.928
Ba4KOSb3	140	1.022	180.72
BaK4O9Si3	40	4.2288	360.554
BaKPS4	62	2.3898	156.343
Ba2LaO6Sb	148	3.9633	359.57
Ba2LaO6Sb	14	3.8413	322.398
Ba2Li3O21P7	14	5.4511	465.764
Ba4LiO12Sb3	229	1.4544	268.425
Ba2LuO6Sb	225	0.0219	425.31
Ba4MgN6Si2	70	1.5935	363.561
Ba3MgO9Sb2	194	2.6494	285.787
Ba2N23Nd7Si11	65	0.6173	650.785
Ba3N8O6P6	147	4.5466	567.732
Ba3N2O12Si6	147	4.6341	303.657
Ba3N4O9Si6	143	4.372	404.543
BaN2O2Si2	60	3.0105	423.279
BaN8OSi6	44	4.2279	862.191
BaN12P6Sr2	205	4.1542	567.135
BaN7Si4Y	186	2.7327	660.075
BaNaO9P3	19	5.3055	376.944
Ba4NaO12Sb3	229	1.5158	247.108
BaNa2O6Si2	4	4.1743	339.299
Ba6Nb14O47Si4	185	0.045	677.587
Ba2NdO6Sb	225	3.6649	439.594
Ba2NdO6Sb	148	3.7321	423.677
Ba2Nd2O13Si4	2	5.0462	422.718
Ba2O6PrSb	225	3.684	435.256
Ba2O6PrSb	148	3.771	419.422
Ba4ORbSb3	140	0.9396	186.593
Ba2O6SbSm	225	3.6054	427.228
Ba3O9Sb2Sr	2	3.1353	291.26
Ba2O6SbTb	225	3.5072	440.418
Ba2O6SbY	225	3.5377	411.223
BaO9Si3Sn	188	3.7232	477.037
BaO9Si3Ti	188	3.0637	421.811
BaO10Si3Y2	11	4.8148	476.43
Ba3P4S16Tb2	60	2.3711	335.956
Bi2BrDyO4	123	1.329	296.508
Bi2BrErO4	123	1.3505	279.533
Bi2BrGdO4	123	0.9891	290.388
Bi2BrHoO4	123	1.3665	295.676
Bi6BrKO9	230	2.3298	240.68
Bi2BrLuO4	123	1.3984	266.737
Bi2BrNdO4	123	1.2199	303.199
Bi2BrO4Pr	123	1.2269	312.459
Bi2BrO4Sm	123	1.2783	322.208
BiBrO2Sr	63	3.1576	355.669
Bi4Br7O2Ta2	128	0.0645	140.254
Bi2BrO4Tb	123	1.2894	298.608
Bi2BrO4Tm	123	1.3546	295.262
Bi2BrO4Y	123	1.335	269.151
BiCaClO2	11	3.6207	361.558
BiCa2Na3O6	70	1.7528	471.143
Bi2CaO9Ta2	36	3.2122	380.965
BiCl6CsK2	15	3.916	76.8175
Bi2ClDyO4	123	1.3622	305.867
Bi2ClErO4	123	1.8499	290.293
Bi2ClGdO4	123	0.8529	301.06
Bi2ClHoO4	123	1.371	305.961
Bi6ClKO9	230	2.3531	242.942
Bi2ClLuO4	123	1.4618	279.618
Bi2ClNdO4	123	1.1835	311.642
Bi2ClO4Pr	123	1.1244	320.804
Bi2ClO4Sm	123	1.6806	328.501
BiClO2Sr	63	3.3015	370.26
BiCl3O3Sr3	62	4.0001	262.283
Bi4ClO8Ta	123	1.0066	232.278
Bi2ClO4Tb	123	1.3439	308.553
Bi2ClO4Tm	123	1.4059	303.935
Bi2ClO4Y	123	1.3088	282.035
BiCs2F6K	225	4.9469	193.931
BiCs2F6Na	225	5.021	222.107
BiCs2F6Rb	225	4.7749	185.987
BiCsGeS4	14	2.0122	140.022
BiCsNb2O7	26	2.4814	366.861
BiCsS4Si	14	2.5851	144.85
BiF6KRb2	225	4.7975	202.971
BiF6NaRb2	225	4.9249	233.069
BiGeKS4	14	2.0033	112.746
BiGeRbS4	14	1.9799	128.341
BiKLi6O6	166	1.4216	574.259
BiKO12P4	14	4.8932	424.331
BiKO8W2	15	2.7093	429.809
BiKP2S6	4	2.2234	234.921
BiKP2S7	14	2.4445	262.979
BiK3P2S8	19	2.0899	255.848
BiK9P4S16	18	2.0563	359.207
BiKS4Si	14	2.0549	122.053
Bi4LiNb3O14	15	2.7406	284.916
BiLuO6Sr2	14	1.9118	395.285
BiMg2O6P	63	3.782	322.222
BiMg2O6V	63	3.3611	388.642
BiNaO12P4	14	4.6279	429.508
Bi2NaO11Sb3	201	2.4062	273.391
BiNaO6Sr3	167	1.7251	427.952
Bi3NaO10V2	1	2.6981	219.385
Bi2Nb2O9Sr	36	2.4638	402.505
BiNdO6Sr2	14	1.7018	368.613
Bi2O12Sm2Ti3	139	1.8995	446.125
Bi2O9SrTa2	36	1.5824	393.165
Bi2O9SrTa2	41	2.304	390.422
Bi2O9SrTa2	139	2	427.115
BiRbS4Si	14	2.0818	130.193
BrCe3S8Si2	15	0.1188	215.029
Br6Cs2InNa	225	1.8935	136.691
BrF3RbSb	2	3.7542	307.739
Br2LaS2Sb	14	2.1022	160.759
BrLa3S8Si2	15	2.6295	175.078
BrLi6PS5	216	2.1276	414.831
BrNd3S8Si2	15	2.7288	239.069
BrPr3S8Si2	15	2.6344	247.07
BrS8Si2Sm3	15	2.6145	286.317
CHo2N6Si4	14	3.2068	640.143
CN6Si4Y2	14	3.1011	717.217
Ca2Cl2O3Si	79	5.1049	452.115
CaF6GaLi	163	6.4003	439.474
Ca3Ga2Ge3O12	230	2.9786	531.601
CaGaLaO4	62	3.4555	447.116
CaGaLiN2	14	2.1319	527.115
CaGeO5Zr	2	0.5899	501.487
Ca2InNbO6	14	3.4348	475.107
CaKO9P3	188	5.0389	432.858
Ca4K2O21Si8	2	4.5791	549.263
Ca3K2O10Si3	15	4.7468	445.658
Ca3LiN5Si2	15	2.4392	626.367
Ca3Li4N6Si2	12	2.2904	802.243
Ca4Li2O13Si4	2	4.456	463.29
Ca2Li2O13Si5	2	4.7981	513.079
CaMgO6Si2	15	4.9716	510.997
Ca7N9NbSi2	11	1.9855	586.282
CaN2O2Si2	4	4.3692	627.602
CaNa2O12P4	125	5.3703	467.843
CaNa4O18P6	15	5.1972	461.188
Ca3Na2O10Si3	15	4.3798	413.548
Ca3Na2O16Si6	2	4.3043	459.252
CaNb2O11P2	15	2.4718	497.728
CaO10S6Sb10	15	1.7465	300.329
Ca2O6SiTi	225	2.3634	738.729
Ca2O12Si4Zr	11	4.8495	399.298
Ce3ClS8Si2	15	0.0028	234.016
CeKO12P4	4	0.2294	369.368
CeKO12P4	14	0.1582	335.331
CeK2O15Si6	15	2.2219	468.456
CeK3P2S8	14	0.1661	145.819
CeKS4Si	11	0.0025	179.02
CeKS4Si	4	0.1309	144.728
CeNaO12P4	14	0.1801	349.297
ClCsF3Sb	121	3.6585	274.641
Cl6Cs2InLi	166	3.2276	136.349
Cl5Dy3O6Si2	12	4.7696	225.492
Cl2Eu2O3Si	87	0.6427	276.592
ClF3KSb	61	4.4254	259.085
Cl3F10K3Sn5	63	3.2914	151.927
Cl3F2Rb2Sb	2	3.0561	225.139
Cl5Gd3O6Si2	12	2.531	270.964
Cl9InLiNb3	2	0.953	281.646
Cl6InLiRb2	225	2.8293	248.077
Cl6InNaRb2	225	3.0533	203.372
ClLa3S8Si2	15	2.6118	187.015
ClLi6PS5	216	2.1375	400.782
Cl12NNbP2	15	2.4276	208.69
Cl12NP2Ta	15	2.8674	170.678
Cl7NPTa	14	3.1666	152.485
Cl11NP2Zr	64	2.8593	247.014
Cl14NSb2V	14	1.1919	302.546
Cl14N2Si4Ti	19	2.522	316.266
Cl5NbP2S2	14	1.6878	156.439
Cl5NbP4S10	2	1.1953	178.976
ClNd3S6Si	62	2.5568	308.56
Cl5O6Si2Sm3	12	4.6078	255.008
Cl2O3SiSr2	87	5.1218	297.332
Cl5O6Si2Tb3	12	4.6896	274.133
Cl5O6Si2Y3	12	4.5564	311.944
Cl5P2S2Ta	14	2.3395	193.754
ClPr3S8Si2	15	2.7393	274.558
ClS6SiSm3	62	2.5572	353.361
CsErO12P4	14	5.8088	372.997
CsErS4Si	19	3.0331	156.593
CsEuO12P4	14	0.0067	422.865
Cs2F6GaLi	164	6.1326	259.843
Cs2F6GaNa	166	5.9678	222.823
Cs2F6InK	225	5.4629	208.879
Cs2F6InNa	225	5.304	234.66
CsF6NaSn	60	5.1436	140.309
Cs2F10OSb2	13	3.8704	144.021
CsF7Rb2Si	127	5.726	184.237
CsGaK4O4	61	2.416	236.534
Cs2GaLi3O4	72	3.6593	323.01
Cs2GaO10P3	14	4.3458	337.479
CsGa2O16P5	7	4.6362	463.585
CsGdO12P4	14	3.4289	322.558
CsGdS4Si	19	1.7163	157.012
Cs2GeO13P4	2	4.1237	345.522
Cs2Ge3O9Sn	176	2.6073	322.637
Cs2Ge3O9Ti	176	2.9514	280.704
CsGeS4Sm	19	2.4631	195.491
CsGeS5Ta	2	0.9889	202.787
Cs2InNa3O4	14	2.0661	274.909
CsInO12P4	205	4.3152	333.032
CsLaO12P4	4	5.0452	351.139
CsLiO6P2	43	5.6245	301.68
Cs4Li2O15Si6	11	4.408	286.532
Cs2MgO12Si5	61	4.5828	310.743
Cs3Mo6O38P10	2	0.9667	497.045
CsNaO5Si2	33	4.4582	249.961
Cs4Nb2O23Si8	2	3.7338	332.381
CsNb2PS10	7	1.5129	158.749
CsNdO12P4	4	5.3001	387.72
CsNdO12P4	14	5.4932	360.785
Cs3NdP2S8	14	2.1845	180.757
CsO12P4Pr	4	5.2958	377.273
CsO12P4Pr	14	5.4728	348.134
CsO12P4Tb	4	5.3063	363.793
CsO16P5V2	7	0.0053	419.45
CsO12P4Y	14	5.5193	340.231
CsO7SbSi2	33	3.2271	260.697
Cs2O9Si3Sn	19	3.7921	304.267
Cs2O15Si6Ti	15	3.2902	399.948
Cs2O15Si6Ti	9	3.5085	407.523
Cs2O9Si3Zr	176	4.7899	309.806
Cs2O15Si6Zr	12	4.9469	336.582
Cs3P2S8Sm	14	2.1903	254.49
CsPS6Ta	14	1.7899	208.019
CsP2S8Ti	9	1.372	180.851
CsS4SiSm	19	2.8414	155.301
Dy3FO10Si3	14	5.1089	381.638
DyKO12P4	15	5.2774	440.789
DyKO12P4	14	5.4718	415.329
DyLiO12P4	15	5.9315	459.887
DyNa3O15Si6	64	4.507	480.384
DyO6SbSr2	14	3.6563	411.826
Er3FO10Si3	14	5.0971	376.44
ErKO12P4	4	5.2945	417.063
ErKO12P4	20	5.3734	377.281
ErKO12P4	14	5.4862	384.575
ErKP2S7	14	2.6558	139.38
ErLiO12P4	15	5.9182	428.677
ErNaO12P4	14	5.5405	397.065
ErNaP2S6	2	2.5369	127.767
Er3P4Rb3S16	14	2.2834	207.616
EuGeKS4	4	0.0068	156.254
EuGeLi2S4	121	0.2021	250.667
EuKO12P4	4	0.0019	465.229
EuKPS4	62	0.0063	180.064
EuKS4Si	4	0.2669	143.89
EuLiO12P4	15	4.0797	448.886
EuLiPS4	142	0.0024	214.021
EuMg3N4Si	88	0.1589	622.685
EuN2O2Si2	1	0.3056	435.942
EuN7Si4Y	186	0.5529	678.706
EuNaO12P4	14	4.0361	421.848
EuRbS4Si	19	0.4558	156.384
F6GaKRb2	225	5.8894	276.165
F6GaLiRb2	166	6.1124	316.92
FGaO4Sr3	140	3.6831	426.06
FGd13Ge6O31	146	2.9604	277.671
FHo3O10Si3	14	5.1135	380.208
F6InK2Na	225	5.2445	298.953
F12In2Li3Na3	230	5.2896	295.976
F7InMgNa2	62	4.9737	309.928
F6InNaRb2	225	5.3427	287.884
F6KNaSi	62	6.9805	223.14
F6KNaSn	33	5.1714	231.812
F2K2O5P2	15	5.0435	475.368
F14K4Sb2Sn	2	4.0813	280.432
F7KSnZr	53	4.0133	229.934
F3La5O12Sb4	130	3.3074	218.268
FLaO3Si	190	4.5981	312.008
F9MoOSb	14	3.6798	227.302
F6NaRbSn	60	5.1001	155.154
FO5Pr2Sb	4	3.508	357.585
F10ORb2Sb2	14	3.7737	117.029
FO10Si3Y3	14	5.1402	463.709
F2S3SnSr2	62	2.0801	277.044
Ga3Gd3O12Sc2	230	0.4925	543.573
GaGe5La3O16	2	3.2654	530.426
Ga2GeLi2S6	43	2.1339	140.335
GaGeNSr2	11	0.4839	389.355
GaGe2NaO6	15	2.6432	323.915
GaK2Li3O4	14	3.4186	441.326
GaKNa2O3	62	2.5055	488.129
GaKNa4O4	61	2.6018	410.6
GaKO12P4	12	4.5523	435.448
GaLaOS2	57	1.9282	284.437
GaLa3OS5	62	1.1965	167.43
Ga5La3O14Sn	150	3.305	529.222
GaLiN2Sr	12	1.8413	442.293
GaLi3Na2O4	58	3.2395	581.975
GaLiO6Si2	15	4.2722	440.811
GaLiO6Si2	14	4.3095	428.764
GaLiO8W2	13	3.4506	462.499
GaMgMo4O7	74	0.0002	552.105
GaMo4S8Si	216	0.0221	520.373
GaN3OSr4	61	1.1305	390.513
Ga4NaNdS8	70	2.1048	149.031
GaNa3O23P8	213	5.0014	456.976
GaNaO6Si2	15	4.1707	420.547
Ga2Nd4O4S5	61	2.9954	237.858
Ga3O20P6Rb	20	4.786	485.289
Ga2O16P5Rb	7	4.6502	467.464
GaO6SbSr2	225	0.7291	486.999
GaO6SbSr2	87	1.2914	464.798
GaO6Sr2Ta	87	4.0418	515.889
GdKO12P4	15	3.2157	361.775
GdKO12P4	4	3.1193	377.118
GdKO12P4	14	3.4915	334.314
Gd3K3P4S16	15	1.4978	223.552
GdLiO12P4	15	3.4712	391.489
GdNaO12P4	14	3.3573	355.938
GdO12P4Rb	14	3.4694	326.954
Ge2InKO6	15	2.3073	316.702
GeKLaS4	4	2.3036	121.55
GeKNO	29	2.6817	366.163
GeKNaO3	33	3.0314	350.318
Ge2K3Nb3O13	189	2.3239	456.272
GeKNdS4	4	2.485	138.457
GeK2O15Si6	9	4.3731	494.125
Ge3K2O9Sn	165	2.6278	382.461
Ge3KO9Ta	188	3.5077	318.178
Ge3K2O9Ti	165	2.8471	305.829
GeKS4Tb	4	2.4464	171.512
GeKS4Y	4	2.4167	208.032
Ge2Li4N6Sr3	12	2.0534	613.819
Ge4LiNaO9	29	2.6592	337.969
Ge2LiO6V	14	2.0332	397.502
GeMgN4Sr3	52	1.4132	437.882
Ge2NaO6Sc	15	3.5523	357.149
Ge2NaO6V	15	2.0459	382.751
Ge3NbO9Rb	188	3.1666	242.188
Ge4O17Rb14Si6	14	1.3421	310.807
Ge3O9Rb2Sn	165	2.3752	344.544
Ge3O9RbTa	188	3.473	312.89
Ge3O9Rb2Ti	165	3.0729	274.597
GeRbS5Ta	2	0.9223	216.595
HoKO12P4	15	5.3316	439.682
HoK3O9Si3	31	3.7625	336.659
HoLiO12P4	15	5.9285	457.413
HoO12P4Rb	14	5.7725	409.319
HoO6SbSr2	14	3.6365	414.743
In2KNa9O8	62	1.7136	419.763
InK2Na3O4	58	1.92	372.583
InK3Na2O4	14	1.9057	281.734
In3K5O21Si7	33	3.8419	408.682
In2K4O21Si8	14	3.8038	487.298
InKP2S7	5	2.0423	260.491
InK2P2S7	12	1.8702	218.729
InLiMo2O8	15	2.827	433.873
InLiO6Si2	15	3.8497	392.046
InNa3O4Rb2	58	2.1593	348.604
InNaO6Si2	15	3.4798	397.369
InNaO8W2	13	3.4845	398.121
InNbO6Sr2	14	3.3866	448.723
InO6SbSr2	14	1.7509	390.179
KLaO12P4	36	4.3482	349.21
KLaO12P4	4	4.8922	377.287
K3LaP2S8	14	2.4498	134.522
K2LaP2S7	14	2.2585	107.241
KLaP2S6	14	2.6742	102.932
KLaS4Si	11	2.6881	146.138
KLaS4Si	4	2.9377	117.138
KLiO6P2	14	5.4798	366.15
KLiO6P2	15	5.2914	367.193
KLiO5Si2	4	4.7068	430.745
K3LuO9Si3	31	3.4819	328.273
KMgO9P3	188	4.9473	415.359
KMoO5Sb	14	3.3677	356.878
KMo2O8Sb	2	2.5382	471.37
K2Na3O10P3	15	4.3865	423.96
KNa2O9P3	2	5.0463	426.204
K4Na2O15Si6	15	4.3313	382.849
KNaO5Si2	14	4.2837	348.928
K4Nb2O23Si8	2	3.794	378.65
KNbO7Si2	100	3.431	383.422
KNb2PS10	29	1.4962	180.173
K2NdO15P5	9	5.2483	418.448
KNdO12P4	15	5.356	399.427
KNdO12P4	4	5.3418	412.957
K3NdO15Si6	55	4.1357	396.582
K3NdO17Si7	147	4.7135	450.119
K3NdP2S8	14	2.4434	161.132
K2NdP2S7	14	2.3543	131.148
K3Nd3P4S16	15	2.4204	251.274
KO12P4Pr	15	5.3491	389.92
KO12P4Sm	15	5.2969	470.183
K2O12P4Sr	82	5.6026	482.855
KO12P4Tb	4	5.319	390.614
KO24P7V4	2	1.843	497.859
KO12P4Y	15	5.3516	383.233
KO12P4Y	4	5.3284	395.99
KO12P4Yb	14	0.0422	447.537
K3O9S3Sb7	173	1.834	164.145
K6OS6Si2	14	3.1497	304.785
K2O9Si3Sn	146	3.8617	433.553
K2O9Si3Sn	176	3.8296	462.117
K4O9Si3Sr	40	4.1609	386.629
K2O9Si3Ti	146	3.3701	404.26
K2O9Si3Ti	176	3.1938	426.058
K2O15Si6Ti	9	3.4437	432.379
K2O15Si6Ti	2	3.254	438.836
K2O15Si6Ti	4	3.4391	434.99
K2O9Si3Zr	176	4.8118	388.037
KP2S6Sb	4	2.2673	236.328
K2P2S7Sm	5	2.2159	237.415
KP2S7Sm	14	2.6285	249.959
KPS6Ta	14	1.7349	343.922
KPS5Ti	12	1.22	220.126
K4P2S9V	33	1.2864	238.19
KP2S7V	5	0.0716	233.026
KS4SiY	4	2.7932	160.997
K2S11Sn2Y4	130	1.5806	247.595
LaLiO12P4	15	5.2141	356
La2LiO6Sb	14	3.8857	433.946
LaNaO12P4	14	5.0956	316.303
La2O2S3Sn	62	1.6742	213.792
LaRbS4Si	62	2.7894	145.589
Li2Mg2O11Si4	2	4.9276	498.553
Li2NO2P	36	5.6015	773.752
LiNOSi	29	5.2544	808.139
Li2N4Si2Sr	205	3.436	788.486
LiNdO12P4	15	6.077	397.443
[truncated: 72 more rows]
